# Supplementary material for: The efficacy of gut microbiota-regulating drugs on metabolic dysfunction-associated steatotic liver disease: a systematic review and network meta-analysis
Source: PeerJ. 2026 Apr 20;14:e21166. doi: 10.7717/peerj.21166 (PMC13105187; doi:10.7717/peerj.21166)
Supplement: Supplemental Information 4 [file peerj-14-21166-s004.xls]

## Sheet: data
author/year	group	id	t	mean	sd	n						indicators		duration
1Mohamad2021	control		1	1.13	26.39	22	73.36	39.71	74.5	38.73		ALT	IU/L	6m
1Mohamad2021	probiotics		2	14	50.04	17	70.29	28.21	84.29	70.55		ALT	IU/L	6m
1Mohamad2021	control		1	-3.4	17.09	22	48.9	21.74	45.5	25.8		AST	IU/L	6m
1Mohamad2021	probiotics		2	2	17.31	17	44.35	12.67	46.35	23.19		AST	IU/L	6m
1Mohamad2021	control		1	1.35	28.38	22	73.31	66.69	74.63	81.94		GGT	IU/L	6m
1Mohamad2021	probiotics		2	6.2	33	17	65.94	34.07	72.17	56.9		GGT	IU/L	6m
1Mohamad2021	control		1	-10.72	46.64	22	329.18	35.15	318.45	45.37		Steatosis(CAP)	dB/m	6m
1Mohamad2021	probiotics		2	-21.7	42.6	17	339.17	33.58	317.41	40.37		Steatosis(CAP)	dB/m	6m
1Mohamad2021	control		1	0.05	1.07	22	5.68	0.88	5.74	1.46		Total cholesterol(TC)	mg/dL	6m
1Mohamad2021	probiotics		2	0.23	0.93	17	5.93	0.9	6.17	1.38		Total cholesterol(TC)	mg/dL	6m
1Mohamad2021	control		1	-0.07	0.77	22	2.09	0.81	2.01	1.01		Triglycerides(TG)	mg/dL	6m
1Mohamad2021	probiotics		2	-0.1	0.68	17	2.04	0.79	1.94	0.75		Triglycerides(TG)	mg/dL	6m
3Didyk2024	control		1	-0.1	1.1	34	57.6	1.1	57.5	1.1		ALT	U/L	2w
3Didyk2024	antibiotics+probiotics		7	-2.2	1.1	34	57.8	1.1	55.6	1.1		ALT	U/L	2w
3Didyk2024	control		1	-1.2	1.15326	34	57.6	1.1	56.4	1.2		ALT	U/L	1m
3Didyk2024	antibiotics+probiotics		7	-3.5	1.15326	34	57.8	1.1	54.3	1.2		ALT	U/L	1m
3Didyk2024	control		1	-4.5	1.21244	34	57.6	1.1	53.1	1.3		ALT	U/L	3m
3Didyk2024	antibiotics+probiotics		7	-6.4	1.21244	34	57.8	1.1	51.4	1.3		ALT	U/L	3m
3Didyk2024	control		1	-8	1.15326	34	57.6	1.1	49.6	1.2		ALT	U/L	6m
3Didyk2024	antibiotics+probiotics		7	-10.3	1.15326	34	57.8	1.1	47.5	1.2		ALT	U/L	6m
3Didyk2024	control		1	-0.2	0.8544	34	49.9	0.8	49.7	0.9		AST	U/L	2w
3Didyk2024	antibiotics+probiotics		7	-3	0.8544	34	50.4	0.9	47.4	0.8		AST	U/L	2w
3Didyk2024	control		1	-1.7	0.72111	34	49.9	0.8	48.2	0.6		AST	U/L	1m
3Didyk2024	antibiotics+probiotics		7	-5.3	0.818535	34	50.4	0.9	45.1	0.7		AST	U/L	1m
3Didyk2024	control		1	-3.3	0.7	34	49.9	0.8	46.6	0.5		AST	U/L	3m
3Didyk2024	antibiotics+probiotics		7	-7.2	0.793725	34	50.4	0.9	43.2	0.6		AST	U/L	3m
3Didyk2024	control		1	-5.2	0.8544	34	49.9	0.8	44.7	0.9		AST	U/L	6m
3Didyk2024	antibiotics+probiotics		7	-10.3	0.8544	34	50.4	0.9	40.1	0.8		AST	U/L	6m
3Didyk2024	control		1	-0.1	0.264575	34	8.5	0.3	8.4	0.1		IL-6	pg/ml	2w
3Didyk2024	antibiotics+probiotics		7	-2.4	0.264575	34	8.6	0.3	6.2	0.1		IL-6	pg/ml	2w
3Didyk2024	control		1	-0.3	0.264575	34	8.5	0.3	8.2	0.2		IL-6	pg/ml	1m
3Didyk2024	antibiotics+probiotics		7	-2.9	0.264575	34	8.6	0.3	5.7	0.2		IL-6	pg/ml	1m
3Didyk2024	control		1	-0.6	0.264575	34	8.5	0.3	7.9	0.1		IL-6	pg/ml	3m
3Didyk2024	antibiotics+probiotics		7	-4	0.264575	34	8.6	0.3	4.6	0.1		IL-6	pg/ml	3m
3Didyk2024	control		1	-0.9	0.264575	34	8.5	0.3	7.6	0.2		IL-6	pg/ml	6m
3Didyk2024	antibiotics+probiotics		7	-5.1	0.264575	34	8.6	0.3	3.5	0.2		IL-6	pg/ml	6m
4Escouto2023	control		1	-1	50.5297	25	45.6	51.5	44.6	49.5		ALT	U/L	6m
4Escouto2023	probiotics		2	-3	48.9271	23	52.3	48.44	49.3	49.4		ALT	U/L	6m
4Escouto2023	control		1	2.6	24.2848	25	30.6	23.5	33.2	25		AST	U/L	6m
4Escouto2023	probiotics		2	-7.2	24.4741	23	46.2	23.98	39	24.94		AST	U/L	6m
4Escouto2023	control		1	5.9	39.5797	25	195.9	38.84	201.8	40.28		Total cholesterol(TC)	mg/dL	6m
4Escouto2023	probiotics		2	21.7	43.0349	23	186.4	42	208.1	44		Total cholesterol(TC)	mg/dL	6m
4Escouto2023	control		1	-1.7	5.75	25	17.7	5.75	16	5.75		Tumor necrosis factor-α	pg/mL	6m
4Escouto2023	probiotics		2	-1.1	6	23	16.5	6	15.4	6		Tumor necrosis factor-α	pg/mL	6m
4Escouto2023	control		1	9	38.2109	25	110.1	35.01	119.1	40.76		HDL-C	mg/dL	6m
4Escouto2023	probiotics		2	14.6	39.8403	23	98.6	36.5	113.2	42.5		HDL-C	mg/dL	6m
4Escouto2023	control		1	2.2	9.83879	25	49.8	9.59	52	10.07		LDL-C	mg/dL	6m
4Escouto2023	probiotics		2	4.3	10.2591	23	47.4	10	51.7	10.5		LDL-C	mg/dL	6m
4Escouto2023	control		1	-21.3	122.577	25	192.9	127.09	171.6	117.5		Triglycerides(TG)	mg/dL	6m
4Escouto2023	probiotics		2	10	133.005	23	206.8	137.5	216.8	128		Triglycerides(TG)	mg/dL	6m
5Famouri2017	control		1	-2.57	23.9543	32	108	24.33	105.43	23.56		Total cholesterol(TC)	mg/dL	12w
5Famouri2017	probiotics		2	-12.25	53.0965	32	157.31	57.11	145.06	47.87		Total cholesterol(TC)	mg/dL	12w
5Famouri2017	control		1	-2.7	13.318	32	28.9	13.7	26.2	12.9		ALT	U/L	12w
5Famouri2017	probiotics		2	-9.7	16.9753	32	32.8	19.6	23.1	9.6		ALT	U/L	12w
5Famouri2017	control		1	-3.6	12.3867	32	30.2	12.9	26.6	11.8		AST	U/L	12w
5Famouri2017	probiotics		2	-7.9	13.5974	32	32.2	15.7	24.3	7.7		AST	U/L	12w
5Famouri2017	control		1	2.1	8.85434	32	34.53	4.64	36.63	10.21		HDL-C	mg/dL	12w
5Famouri2017	probiotics		2	0.4	11.7185	32	46.35	12.08	46.75	11.32		HDL-C	mg/dL	12w
5Famouri2017	control		1	-0.93	13.5982	32	79.24	14.18	78.31	12.93		LDL-C	mg/dL	12w
5Famouri2017	probiotics		2	-6.28	26.5078	32	87.93	28.74	81.65	23.49		LDL-C	mg/dL	12w
5Famouri2017	control		1	-4.16	19.9379	32	96.03	20.65	91.87	19.14		Triglycerides(TG)	mg/dL	12w
5Famouri2017	probiotics		2	-11.97	47.8816	32	112.53	50.46	100.56	44.8		Triglycerides(TG)	mg/dL	12w
6Kobyliak2018	control		1	0.8	6.76	28						ALT	IU/L	8w
6Kobyliak2018	probiotics		2	1	9.39	30						ALT	IU/L	8w
6Kobyliak2018	control		1	1.4	12.78	28						AST	IU/L	8w
6Kobyliak2018	probiotics		2	5.79	7.03	30						AST	IU/L	8w
6Kobyliak2018	control		1	0.18	10.86	28						GGT	IU/L	8w
6Kobyliak2018	probiotics		2	10.6	15.43	30						GGT	IU/L	8w
6Kobyliak2018	control		1	0.18	0.47	28						Total cholesterol(TC)	mmol/l	8w
6Kobyliak2018	probiotics		2	0.38	0.58	30						Total cholesterol(TC)	mmol/l	8w
6Kobyliak2018	control		1	0.24	0.84	28						Triglycerides(TG)	mmol/l	8w
6Kobyliak2018	probiotics		2	0.58	0.89	30						Triglycerides(TG)	mmol/l	8w
6Kobyliak2018	control		1	-0.02	0.21	28						HDL-C	mmol/l	8w
6Kobyliak2018	probiotics		2	-0.07	0.27	30						HDL-C	mmol/l	8w
6Kobyliak2018	control		1	0.05	0.47	28						LDL-C	mmol/l	8w
6Kobyliak2018	probiotics		2	0.35	0.61	30						LDL-C	mmol/l	8w
6Kobyliak2018	control		1	1.17	11.22	28						Tumor necrosis factor-α		8w
6Kobyliak2018	probiotics		2	7.53	7.29	30						Tumor necrosis factor-α		8w
6Kobyliak2018	control		1	0.39	5.83	28						IL-6	pg/ml	8w
6Kobyliak2018	probiotics		2	4.63	7.84	30						IL-6	pg/ml	8w
8Chong2021	control		1	0.19	0.972163	16	4.31	0.85	4.5	1.06		Total cholesterol(TC)	mmol/l	10w
8Chong2021	probiotics		2	-0.09	1.32842	19	4.51	1.38	4.42	1.27		Total cholesterol(TC)	mmol/l	10w
8Chong2021	control		1	0.01	0.345109	16	1.05	0.34	1.06	0.35		HDL-C	mmol/l	10w
8Chong2021	probiotics		2	0.02	0.250599	19	1.07	0.26	1.09	0.24		HDL-C	mmol/l	10w
8Chong2021	control		1	0.08	0.86	16	2.42	0.7	2.5	0.96		LDL-C	mmol/l	10w
8Chong2021	probiotics		2	-0.02	1.10869	19	2.58	1.18	2.56	1.02		LDL-C	mmol/l	10w
8Chong2021	control		1	0.28	1.3061	16	2.11	1.15	2.39	1.42		Triglycerides(TG)	mmol/l	10w
8Chong2021	probiotics		2	0.02	0.86885	19	1.89	0.57	1.91	1		Triglycerides(TG)	mmol/l	10w
8Chong2021	control		1	-2	23.3024	16	51	19	49	26		ALT	IU/L	10w
8Chong2021	probiotics		2	-5	31.5119	19	56	31	51	32		ALT	IU/L	10w
8Chong2021	control		1	1	16.0935	16	40	15	41	17		AST	IU/L	10w
8Chong2021	probiotics		2	-2	18.3303	19	40	16	38	20		AST	IU/L	10w
9Crommen2022	control		1	-6	21.8337	23	39.5	23.9	33.5	18.9		ALT	U/L	12w
9Crommen2022	probiotics		2	-9.1	27.1354	25	47	27.9	37.9	26.3		ALT	U/L	12w
9Crommen2022	control		1	-2.9	16.5036	23	30	16.3	27.1	16.7		AST	U/L	12w
9Crommen2022	probiotics		2	-8.9	14.5351	25	33.9	16.2	25	11.9		AST	U/L	12w
9Crommen2022	control		1	-29.5	34.1425	23	50.9	38.9	21.4	13.9		GGT	U/L	12w
9Crommen2022	probiotics		2	-37.9	52.9773	25	70.8	50.3	32.9	55.3		GGT	U/L	12w
9Crommen2022	control		1	-42	45.721	23	156	46.5	114	44.9		Triglycerides(TG)	mg/dL	12w
9Crommen2022	probiotics		2	-65	72.5711	25	190	80	125	61.6		Triglycerides(TG)	mg/dL	12w
9Crommen2022	control		1	3.5	8.11911	23	39.1	7.2	42.6	8.8		HDL-C	mg/dL	12w
9Crommen2022	probiotics		2	4.8	6.70895	25	37.1	6.5	41.9	6.9		HDL-C	mg/dL	12w
9Crommen2022	control		1	-0.1	21.5527	23	91.2	23.8	91.1	18.2		LDL-C	mg/dL	12w
9Crommen2022	probiotics		2	-9.5	39.4947	25	102.8	43.8	93.3	32.9		LDL-C	mg/dL	12w
9Crommen2022	control		1	-5.1	28.2724	23	161.6	29.9	156.5	26.3		Total cholesterol(TC)	mg/dL	12w
9Crommen2022	probiotics		2	-17.6	45.6802	25	177.8	50.6	160.2	38.2		Total cholesterol(TC)	mg/dL	12w
9Crommen2022	control		1	-6.9	7.20902	23	10.9	8.3	4	3.6		IL-6	pg/mL	12w
9Crommen2022	probiotics		2	-6.4	6.41327	25	10.5	7.2	4.1	2.1		IL-6	pg/mL	12w
11Wong2013	control		1	2	41	10						ALT	U/L	6m
11Wong2013	probiotics		2	-26	91	10						ALT	U/L	6m
11Wong2013	control		1	23	32	10						AST	U/L	6m
11Wong2013	probiotics		2	-13	31	10						AST	U/L	6m
11Wong2013	control		1	0.2	0.5	10						Total cholesterol(TC)	mmol/l	6m
11Wong2013	probiotics		2	0	0.4	10						Total cholesterol(TC)	mmol/l	6m
11Wong2013	control		1	0.1	0.1	10						HDL-C	mmol/l	6m
11Wong2013	probiotics		2	0	0.1	10						HDL-C	mmol/l	6m
11Wong2013	control		1	0.3	0.5	10						LDL-C	mmol/l	6m
11Wong2013	probiotics		2	0.1	0.6	10						LDL-C	mmol/l	6m
11Wong2013	control		1	-0.3	0.344	10						Triglycerides(TG)	mmol/l	6m
11Wong2013	probiotics		2	-0.2108	0.946	10						Triglycerides(TG)	mmol/l	6m
12Abhari2020	control		1	3.3	17.3097	22	36.72	18.83	40.02	15.22		ALT	IU/L	12w
12Abhari2020	synbiotics		4	-11.4	17.981	23	41.92	18.09	30.52	17.87		ALT	IU/L	12w
12Abhari2020	control		1	1.4	16.58	22	33.33	12.41	34.73	18.83		AST	IU/L	12w
12Abhari2020	synbiotics		4	-9.79	18.542	23	40.27	20.47	30.47	15.67		AST	IU/L	12w
12Abhari2020	control		1	4.83	33.4573	22	33.8	38.63	34.73	19.74		GGT	IU/L	12w
12Abhari2020	synbiotics		4	-10.14	24.9073	23	38.89	28.66	28.75	16.41		GGT	IU/L	12w
12Abhari2020	control		1	-21.31	36.4399	22	335.92	33.76	314.61	38.63		Steatosis(CAP)	dB/m	12w
12Abhari2020	synbiotics		4	-66.94	39.7079	23	312.06	28.58	245.11	45.34		Steatosis(CAP)	dB/m	12w
12Abhari2020	control		1	-3.35	2.13979	22	18.4	1.79	16.95	2.37		Tumor necrosis factor-α	pg/mL	12w
12Abhari2020	synbiotics		4	3.35	4.38954	23	17.35	4.89	14	1.29		Tumor necrosis factor-α	pg/mL	12w
12Abhari2020	control		1	-5.14	30.8258	22	211	31.75	205.86	29.81		Total cholesterol(TC)	mg/dL	12w
12Abhari2020	synbiotics		4	-10.55	45.8526	23	224.89	49.59	214.34	40.86		Total cholesterol(TC)	mg/dL	12w
12Abhari2020	control		1	-10.86	50.8428	22	168.86	57.88	158	20.43		Triglycerides(TG)	mg/dL	12w
12Abhari2020	synbiotics		4	-8.4	58.566	23	161.65	54.55	153.25	61.89		Triglycerides(TG)	mg/dL	12w
12Abhari2020	control		1	-0.12	3.95509	22	40.01	3.31	39.89	4.38		HDL-C	mg/dL	12w
12Abhari2020	synbiotics		4	1.31	8.11371	23	39.48	7.41	40.79	8.67		HDL-C	mg/dL	12w
12Abhari2020	control		1	-2.74	39.2627	22	137.04	44.44	134.31	29.99		LDL-C	mg/dL	12w
12Abhari2020	synbiotics		4	-11.45	44.3226	23	149.32	47.85	137.86	39.65		LDL-C	mg/dL	12w
13Alisi2014	control		1	4	41.6856	22	98	14.07	102	46.9		Triglycerides(TG)	mg/dL	4m
13Alisi2014	probiotics		2	11	36.6301	22	99	18.76	110	42.21		Triglycerides(TG)	mg/dL	4m
13Alisi2014	control		1	8	21.4923	22	42	4.69	50	23.45		ALT	U/L	4m
13Alisi2014	probiotics		2	-1	4.69	22	34	4.69	33	4.69		ALT	U/L	4m
14Behrouz2020	control		1	-17.86	140.812	30	201.06	66.09	183.2	161.7		Triglycerides(TG)	mg/dL	12w
14Behrouz2020	probiotics		2	-67.9	51.7858	30	213.2	54.4	145.3	48.7		Triglycerides(TG)	mg/dL	12w
14Behrouz2020	prebiotics		3	-68.47	70.729	29	221.5	78.2	153.03	59.5		Triglycerides(TG)	mg/dL	12w
14Behrouz2020	control		1	20.4	29.8829	30	156.3	27.5	176.7	31.8		Total cholesterol(TC)	mg/dL	12w
14Behrouz2020	probiotics		2	2.4	28.6545	30	161.1	30.6	163.5	26.2		Total cholesterol(TC)	mg/dL	12w
14Behrouz2020	prebiotics		3	-11.2	38.7551	29	165.9	36.6	154.7	40.6		Total cholesterol(TC)	mg/dL	12w
14Behrouz2020	control		1	0.213	9.93821	30	39.3565	8.5626	39.5695	10.8979		HDL-C	mg/dL	12w
14Behrouz2020	probiotics		2	-0.3565	8.90095	30	40.3565	10.1195	40	6.6166		HDL-C	mg/dL	12w
14Behrouz2020	prebiotics		3	-1.8217	7.2205	29	40.5351	7.4075	38.7134	7.0177		HDL-C	mg/dL	12w
14Behrouz2020	control		1	14.64	25.8581	30	88.29	24.8	102.93	26.8		LDL-C	mg/dL	12w
14Behrouz2020	probiotics		2	2.4	24.2217	30	91.2	22.7	93.6	25.5		LDL-C	mg/dL	12w
14Behrouz2020	prebiotics		3	-8.8	35.5963	29	94.3	32.07	85.5	38.3		LDL-C	mg/dL	12w
14Behrouz2020	control		1	-18.2416	27.5144	30	63.2825	14.4008	45.0409	31.726		ALT	U/L	12w
14Behrouz2020	probiotics		2	-43	12.5275	30	72.4653	11.6763	29.4653	13.2331		ALT	U/L	12w
14Behrouz2020	prebiotics		3	-49.3567	19.3644	29	76.3947	22.2226	27.038	8.967		ALT	U/L	12w
14Behrouz2020	control		1	-24.3385	14.204	30	66.26	12.97	41.9215	15.1792		AST	U/L	12w
14Behrouz2020	probiotics		2	-41.8109	13.685	30	74.4	15.77	32.5891	8.7572		AST	U/L	12w
14Behrouz2020	prebiotics		3	-39.3866	14.4893	29	74.1	16.69	34.7134	9.3569		AST	U/L	12w
14Behrouz2020	control		1	-11.7326	21.1153	30	52.0695	22.5742	40.3369	19.2659		GGT	U/L	12w
14Behrouz2020	probiotics		2	-30.7583	26.7304	30	65.7191	30.553	34.9608	19.0713		GGT	U/L	12w
14Behrouz2020	prebiotics		3	-38.0701	28.03	29	70.1023	32.3592	32.0322	16.7644		GGT	U/L	12w
15Nabavi2014	control		1	-1.4443	12.5046	36	27.6325	13.1253	26.1882	11.7742		ALT	IU/L	8w
15Nabavi2014	probiotics		2	-5.41	19.6615	36	34.1976	22.0737	28.7876	15.6346		ALT	IU/L	8w
15Nabavi2014	control		1	-0.2003	11.4989	36	27.6882	12.5463	27.4879	10.037		AST	IU/L	8w
15Nabavi2014	probiotics		2	-5.9773	15.2558	36	34.5436	17.1787	28.5663	11.9672		AST	IU/L	8w
15Nabavi2014	control		1	4.25	32.7316	36	198.63	31.87	202.88	33.53		Total cholesterol(TC)	mg/dL	8w
15Nabavi2014	probiotics		2	-23.94	40.9971	36	196.55	39.18	172.61	42.6		Total cholesterol(TC)	mg/dL	8w
15Nabavi2014	control		1	8.52	78.2654	36	197.5	77.09	206.02	79.39		Triglycerides(TG)	mg/dL	8w
15Nabavi2014	probiotics		2	-21.25	66.3649	36	194.16	63.89	172.91	68.59		Triglycerides(TG)	mg/dL	8w
15Nabavi2014	control		1	-1.27	28.415	36	111.3	29.69	110.03	26.94		LDL-C	mg/dL	8w
15Nabavi2014	probiotics		2	-20.25	30.7865	36	120.08	35.22	99.83	21.79		LDL-C	mg/dL	8w
15Nabavi2014	control		1	3.01	9.72704	36	47.83	9.61	50.84	9.84		HDL-C	mg/dL	8w
15Nabavi2014	probiotics		2	1.56	11.5965	36	47.63	10.88	49.19	12.2		HDL-C	mg/dL	8w
16Hamid2024	control		1	-0.7156	7.20489	25	20.7156	7.8612	20	6.2889		ALT	U/L	12w
16Hamid2024	probiotics		2	-4.8624	11.0896	25	24.789	11.7918	19.9266	10.2195		ALT	U/L	12w
16Hamid2024	control		1	-0.3578	5.1549	25	21.7156	4.7167	21.3578	5.5028		AST	U/L	12w
16Hamid2024	probiotics		2	-7.3275	15.6348	25	25.3275	17.6422	18	5.5028		AST	U/L	12w
17Sepideh2015	control		1	-0.87	2.97973	21	35.3	3.0245	34.43	2.93285		Tumor necrosis factor-α	pg/mL	8w
17Sepideh2015	probiotics		2	-3.51	2.9425	21	36.31	1.87886	32.8	3.39111		Tumor necrosis factor-α	pg/mL	8w
17Sepideh2015	control		1	-0.94	2.9425	21	29.92	2.79537	28.98	3.07033		IL-6	pg/mL	8w
17Sepideh2015	probiotics		2	-2.93	4.44014	21	29.32	3.84936	26.39	4.85753		IL-6	pg/mL	8w
18Manzhalii2017	control		1	-0.1	0.185203	37	1.38	0.18	1.28	0.19		Triglycerides(TG)	mmol/l	12w
18Manzhalii2017	probiotics		2	-0.14	0.21	38	1.46	0.21	1.32	0.21		Triglycerides(TG)	mmol/l	12w
18Manzhalii2017	control		1	-1.1	0.2	37	7.1	0.2	6	0.2		Total cholesterol(TC)	mmol/l	12w
18Manzhalii2017	probiotics		2	-1.9	0.2	38	7.3	0.2	5.4	0.2		Total cholesterol(TC)	mmol/l	12w
18Manzhalii2017	control		1	-2	3.005	37	52.4	2.9	50.4	3.1		ALT	U/L	12w
18Manzhalii2017	probiotics		2	-17.8	2.55343	38	56.8	2.8	39	2.2		ALT	U/L	12w
18Manzhalii2017	control		1	5.7	2.78747	37	41.9	1.9	47.6	3.2		AST	U/L	12w
18Manzhalii2017	probiotics		2	-10.4	2.26495	38	43.1	2.1	32.7	2.4		AST	U/L	12w
18Manzhalii2017	control		1	-11.8	3.1607	37	64.6	3.3	52.8	3		GGT	U/L	12w
18Manzhalii2017	probiotics		2	-12.9	2.88271	38	59.7	3.1	46.8	2.6		GGT	U/L	12w
19Sayari2018	control		1	-25.18	19.11	68	71.6	21.27	46.42	17.39		ALT	U/L	16w
19Sayari2018	synbiotics		4	-23.28	7.78	70	72	15.6	48.71	13.65		ALT	U/L	16w
19Sayari2018	control		1	14.28	15.11	68	51.59	26.89	37.3	18.82		AST	U/L	16w
19Sayari2018	synbiotics		4	-19.15	7.03	70	54.15	9.89	35	7.89		AST	U/L	16w
19Sayari2018	control		1	-8.34	28.83	68	197.72	35.91	189.37	33.7		Total cholesterol(TC)	mg/dL	16w
19Sayari2018	synbiotics		4	-21.25	15.5	70	205.84	29.29	184.58	21.78		Total cholesterol(TC)	mg/dL	16w
19Sayari2018	control		1	-35.1	56.27	68	229.2	116.03	194.1	69.07		Triglycerides(TG)	mg/dL	16w
19Sayari2018	synbiotics		4	-26.42	20.83	70	203.84	47.4	177.41	21.78		Triglycerides(TG)	mg/dL	16w
19Sayari2018	control		1	6.13	27.04	68	129.48	28.74	135.62	28.89		LDL-C	mg/dL	16w
19Sayari2018	synbiotics		4	-14.92	15.85	70	122.45	25.93	107.53	19.85		LDL-C	mg/dL	16w
19Sayari2018	control		1	0.68	5.95	68	39.55	4.84	40.24	4.18		HDL-C	mg/dL	16w
19Sayari2018	synbiotics		4	1.8	3.04	70	39.75	4.09	41.58	2.52		HDL-C	mg/dL	16w
20Eslamparast2014	control		1	-4.7	8.17016	26						ALT	U/L	7w
20Eslamparast2014	synbiotics		4	-8	13.3694	26						ALT	U/L	7w
20Eslamparast2014	control		1	-4.4	5.19919	26						ALT	U/L	14w
20Eslamparast2014	synbiotics		4	-11.3	10.646	26						ALT	U/L	14w
20Eslamparast2014	control		1	-2.5	9.65565	26						ALT	U/L	21w
20Eslamparast2014	synbiotics		4	-15.3	11.1411	26						ALT	U/L	21w
20Eslamparast2014	control		1	-7.3	10.8935	26						ALT	U/L	28w
20Eslamparast2014	synbiotics		4	-25.1	5.44677	26						ALT	U/L	28w
20Eslamparast2014	control		1	-4.9	8.41774	26						AST	U/L	7w
20Eslamparast2014	synbiotics		4	-14.4	14.3597	26						AST	U/L	7w
20Eslamparast2014	control		1	-7.7	19.3113	26						AST	U/L	14w
20Eslamparast2014	synbiotics		4	-19.1	12.379	26						AST	U/L	14w
20Eslamparast2014	control		1	-5	15.5976	26						AST	U/L	21w
20Eslamparast2014	synbiotics		4	-22.5	11.3887	26						AST	U/L	21w
20Eslamparast2014	control		1	-7.9	15.5976	26						AST	U/L	28w
20Eslamparast2014	synbiotics		4	-31.3	3.96129	26						AST	U/L	28w
20Eslamparast2014	control		1	-2.61	3.46613	26						GGT	U/L	14w
20Eslamparast2014	synbiotics		4	-7.54	0.990323	26						GGT	U/L	14w
20Eslamparast2014	control		1	-5.21	6.68468	26						GGT	U/L	28w
20Eslamparast2014	synbiotics		4	-15.08	1.98065	26						GGT	U/L	28w
20Eslamparast2014	control		1	-0.59	1.2379	26						Tumor necrosis factor-α	pg/mL	28w
20Eslamparast2014	synbiotics		4	-1.4	1.48548	26						Tumor necrosis factor-α	pg/mL	28w
21Mofidi2017	control		1	-14.14	4.76588	21						Steatosis(CAP)		28w
21Mofidi2017	synbiotics		4	-59.85	28.137	21						Steatosis(CAP)		28w
21Mofidi2017	control		1	-5.04	0.595735	21						ALT	U/L	28w
21Mofidi2017	synbiotics		4	-11.61	2.79537	21						ALT	U/L	28w
21Mofidi2017	control		1	-1.98	0.412432	21						AST	U/L	28w
21Mofidi2017	synbiotics		4	-10.8	2.29129	21						AST	U/L	28w
21Mofidi2017	control		1	-3.2	1.00817	21						GGT	U/L	28w
21Mofidi2017	synbiotics		4	-28.65	8.61524	21						GGT	U/L	28w
21Mofidi2017	control		1	0.95	3.43693	21						HDL-C	mg/dL	28w
21Mofidi2017	synbiotics		4	3.69	7.51542	21						HDL-C	mg/dL	28w
21Mofidi2017	control		1	-13.42	10.9524	21						LDL-C	mg/dL	28w
21Mofidi2017	synbiotics		4	-24.85	53.662	21						LDL-C	mg/dL	28w
21Mofidi2017	control		1	-16	21.4006	21						Total cholesterol(TC)	mg/dL	28w
21Mofidi2017	synbiotics		4	-46.09	55.1742	21						Total cholesterol(TC)	mg/dL	28w
21Mofidi2017	control		1	-0.3	1.00817	21						Tumor necrosis factor-α	pg/mL	28w
21Mofidi2017	synbiotics		4	-1.22	3.75771	21						Tumor necrosis factor-α	pg/mL	28w
22Reshef2024	control		1	7.7936	74.0305	11	187.161	70.4039	194.955	77.1898		Total cholesterol(TC)	mg/dL	12w
22Reshef2024	prebiotics		3	9.1131	44.8804	8	195.877	25.9117	204.99	51.8234		Total cholesterol(TC)	mg/dL	12w
22Reshef2024	control		1	-2.3227	9.44561	11	38.0582	8.4824	35.7355	10.1789		HDL-C	mg/dL	12w
22Reshef2024	prebiotics		3	-0.7488	7.78943	8	38.7488	8.9351	38	5.361		HDL-C	mg/dL	12w
22Reshef2024	control		1	3.7036	51.2326	11	119.619	47.5014	123.323	54.2874		LDL-C	mg/dL	12w
22Reshef2024	prebiotics		3	-3.6357	44.1631	8	113.749	48.2494	110.113	38.4208		LDL-C	mg/dL	12w
22Reshef2024	control		1	-3.8704	126.217	11	206.929	145.049	203.058	84.824		Triglycerides(TG)	mg/dL	12w
22Reshef2024	prebiotics		3	11.3694	108.564	8	190.837	108.114	202.206	109.008		Triglycerides(TG)	mg/dL	12w
22Reshef2024	control		1	-7.8387	28.7277	11	49.6323	33.0814	41.7936	18.6613		ALT	U/L	12w
22Reshef2024	prebiotics		3	-1.1131	20.1188	8	40.8669	20.5507	39.7538	19.6572		ALT	U/L	12w
22Reshef2024	control		1	-3.7354	13.9638	11	28.3095	16.1166	24.5741	7.6342		AST	U/L	12w
22Reshef2024	prebiotics		3	2.8669	15.5017	8	27	3.574	29.8669	16.9766		AST	U/L	12w
22Reshef2024	control		1	-8.7355	56.2403	11	58.3864	62.7698	49.6509	45.805		GGT	U/L	12w
22Reshef2024	prebiotics		3	1.8819	20.2375	8	36.6206	18.7637	38.5025	21.4442		GGT	U/L	12w
24Chong2020	control		1	-0.2	24.5	20	60.2	28.1	46.2	21.1		ALT	U/L	12w
24Chong2020	antibiotics+prebiotics		7	-19.6	25.5	20	64	28.6	59.8	25		ALT	U/L	12w
24Chong2020	control		1	-2.5567	11.2624	20						AST	U/L	12w
24Chong2020	antibiotics+prebiotics		7	-17.9629	20.024	20						AST	U/L	12w
24Chong2020	control		1	29.99	43.4407	20						GGT	U/L	12w
24Chong2020	antibiotics+prebiotics		7	13.3603	24.83	20						GGT	U/L	12w
24Chong2020	control		1	0.91	0.57	20	5.01	0.86	3.64	0.76		Total cholesterol(TC)	mmol/l	12w
24Chong2020	antibiotics+prebiotics		7	1.09	1.1	20	4.77	0.98	3.77	1.05		Total cholesterol(TC)	mmol/l	12w
24Chong2020	control		1	0.13	0.17	20	1.26	0.27	1.18	0.21		HDL-C	mmol/l	12w
24Chong2020	antibiotics+prebiotics		7	0.16	0.15	20	1.35	0.43	1.32	0.4		HDL-C	mmol/l	12w
24Chong2020	control		1	0.55	0.49	20	2.96	0.76	1.96	0.72		LDL-C	mmol/l	12w
24Chong2020	antibiotics+prebiotics		7	2.28	5.56	20	2.54	0.74	1.85	0.72		LDL-C	mmol/l	12w
24Chong2020	control		1	0.56	0.64	20	1.74	0.79	1.07	0.54		Triglycerides(TG)	mmol/l	12w
24Chong2020	antibiotics+prebiotics		7	0.52	0.32	20	2.01	1.07	0.98	0.49		Triglycerides(TG)	mmol/l	12w
24Chong2020	control		1	10.8	42.6	20	296	63	258	69		Steatosis(CAP)	dB/m	12w
24Chong2020	antibiotics+prebiotics		7	14.5	65.6	20	307	51	267	55		Steatosis(CAP)	dB/m	12w
25Ferolla2016	control		1	4.6	37.9264	23	190.9	42.5	195.5	30.4		Total cholesterol(TC)	mg/dL	3m
25Ferolla2016	synbiotics		4	3.5	36.6481	27	205.4	34.6	208.9	38.4		Total cholesterol(TC)	mg/dL	3m
25Ferolla2016	control		1	-5.1	29.5528	23	109.3	32.7	104.2	24.8		LDL-C	mg/dL	3m
25Ferolla2016	synbiotics		4	0.6	32.4076	27	125.2	28	125.8	35.5		LDL-C	mg/dL	3m
25Ferolla2016	control		1	-0.5	11.1485	23	46.7	11.7	46.2	10.5		HDL-C	mg/dL	3m
25Ferolla2016	synbiotics		4	-0.6	9.67626	27	44.9	10.3	44.3	8.9		HDL-C	mg/dL	3m
25Ferolla2016	control		1	28.2569	451.058	23	285.014	427.483	313.271	471.417		Triglycerides(TG)	mg/dL	3m
25Ferolla2016	synbiotics		4	79.5183	333.094	27	203.149	178.452	282.667	384.298		Triglycerides(TG)	mg/dL	3m
25Ferolla2016	control		1	0.4943	2.79258	23	1.5094	2.1335	2.0037	3.1607		ALT	U/L	3m
25Ferolla2016	synbiotics		4	-0.4215	3.76748	27	2.3289	4.07	1.9074	3.3655		ALT	U/L	3m
25Ferolla2016	control		1	0.1434	2.89684	23	1.7603	2.5286	1.9037	3.1607		AST	U/L	3m
25Ferolla2016	synbiotics		4	0.0715	2.83067	27	1.7573	2.6611	1.8288	2.9742		AST	U/L	3m
25Ferolla2016	control		1	-3.4546	14.6615	23	8.396	16.9097	4.9414	9.166		GGT	U/L	3m
25Ferolla2016	synbiotics		4	-2.6863	11.2587	27	6.744	12.9926	4.0577	6.8876		GGT	U/L	3m
26Ahmed2018	control		1	61.3	30.4	25						ALT	U/L	1m
26Ahmed2018	antibiotics		5	55.4	32.7	25						ALT	U/L	1m
26Ahmed2018	control		1	61.8	31.9	25						ALT	U/L	3m
26Ahmed2018	antibiotics		5	41.5	30.8	25						ALT	U/L	3m
26Ahmed2018	control		1	62.5	33.7	25						ALT	U/L	6m
26Ahmed2018	antibiotics		5	38.2	29.2	25						ALT	U/L	6m
26Ahmed2018	control		1	62.4	38.5	25						AST	U/L	1m
26Ahmed2018	antibiotics		5	59.3	38.4	25						AST	U/L	1m
26Ahmed2018	control		1	58.3	35.4	25						AST	U/L	3m
26Ahmed2018	antibiotics		5	55.1	34.2	25						AST	U/L	3m
26Ahmed2018	control		1	53.9	26.1	25						AST	U/L	6m
26Ahmed2018	antibiotics		5	40.1	20.1	25						AST	U/L	6m
26Ahmed2018	control		1	51.3	27.6	25						GGT	U/L	1m
26Ahmed2018	antibiotics		5	48.6	30.3	25						GGT	U/L	1m
26Ahmed2018	control		1	52.5	29.2	25						GGT	U/L	3m
26Ahmed2018	antibiotics		5	40.5	29.1	25						GGT	U/L	3m
26Ahmed2018	control		1	53.6	30.6	25						GGT	U/L	6m
26Ahmed2018	antibiotics		5	34.8	28.6	25						GGT	U/L	6m
26Ahmed2018	control		1	198.1	49.5	25						Total cholesterol(TC)	mg/dL	1m
26Ahmed2018	antibiotics		5	199.7	50.2	25						Total cholesterol(TC)	mg/dL	1m
26Ahmed2018	control		1	200.5	50.3	25						Total cholesterol(TC)	mg/dL	3m
26Ahmed2018	antibiotics		5	194.2	49.8	25						Total cholesterol(TC)	mg/dL	3m
26Ahmed2018	control		1	203.2	52.9	25						Total cholesterol(TC)	mg/dL	6m
26Ahmed2018	antibiotics		5	192.1	47.3	25						Total cholesterol(TC)	mg/dL	6m
26Ahmed2018	control		1	177.8	103.5	25						Triglycerides(TG)	mg/dL	1m
26Ahmed2018	antibiotics		5	180.5	106.7	25						Triglycerides(TG)	mg/dL	1m
26Ahmed2018	control		1	173.5	100.2	25						Triglycerides(TG)	mg/dL	3m
26Ahmed2018	antibiotics		5	176.4	102.5	25						Triglycerides(TG)	mg/dL	3m
26Ahmed2018	control		1	171.6	99.8	25						Triglycerides(TG)	mg/dL	6m
26Ahmed2018	antibiotics		5	175.4	101.4	25						Triglycerides(TG)	mg/dL	6m
26Ahmed2018	control		1	18.55	8.35	25						Tumor necrosis factor-α	pg/mL	1m
26Ahmed2018	antibiotics		5	17.32	9.12	25						Tumor necrosis factor-α	pg/mL	1m
26Ahmed2018	control		1	18.14	7.85	25						Tumor necrosis factor-α	pg/mL	3m
26Ahmed2018	antibiotics		5	15.11	8.83	25						Tumor necrosis factor-α	pg/mL	3m
26Ahmed2018	control		1	18.85	8.93	25						Tumor necrosis factor-α	pg/mL	6m
26Ahmed2018	antibiotics		5	13.34	8.31	25						Tumor necrosis factor-α	pg/mL	6m
26Ahmed2018	control		1	8.22	1.8	25						IL-6	pg/mL	1m
26Ahmed2018	antibiotics		5	7.26	1.5	25						IL-6	pg/mL	1m
26Ahmed2018	control		1	8	1.45	25						IL-6	pg/mL	3m
26Ahmed2018	antibiotics		5	6.97	1.4	25						IL-6	pg/mL	3m
26Ahmed2018	control		1	7.98	1.6	25						IL-6	pg/mL	6m
26Ahmed2018	antibiotics		5	6.67	1.1	25						IL-6	pg/mL	6m
28Fogacci2024	control		1	-2	11.5326	25	230	11	228	12		Total cholesterol(TC)	mg/dL	3m
28Fogacci2024	postbiotics		6	-7	12.1244	25	228	13	221	11		Total cholesterol(TC)	mg/dL	3m
28Fogacci2024	control		1	1	4.58258	25	44	5	45	4		HDL-C	mg/dL	3m
28Fogacci2024	postbiotics		6	1	4	25	45	4	46	4		HDL-C	mg/dL	3m
28Fogacci2024	control		1	-1	9.53939	25	140	10	139	9		LDL-C	mg/dL	3m
28Fogacci2024	postbiotics		6	-5	8.544	25	139	9	134	8		LDL-C	mg/dL	3m
28Fogacci2024	control		1	-11	22.5167	25	229	22	218	23		Triglycerides(TG)	mg/dL	3m
28Fogacci2024	postbiotics		6	-14	23.516	25	221	24	207	23		Triglycerides(TG)	mg/dL	3m

## Sheet: total number
indicators	total number	Proportion of proportion
ALT	60	0.1435
AST	58	0.1388
Total cholesterol(TC)	42	0.1005
Triglycerides(TG)	42	0.1005
GGT	32	0.0766
HDL-C	32	0.0766
LDL-C	32	0.0766
Body mass index(BMI)	30	0.0718
HOMA-IR	24	0.0574
IL-6	20	0.0478
Tumor necrosis factor-α	18	0.0431
Liver stiffness(LSM)	10	0.0239
HOMA	8	0.0191
Steatosis(CAP)	8	0.0191
Leptin	2	0.0048

## Sheet: Sheet3
indicators
liver steatosis (CAP);
aspartate aminotransferase (AST)
alanine aminotransferase (ALT)
total cholesterol (TC),
high-density lipoprotein cholesterol (HDL-c),
low-density lipoprotein cholesterol (LDL-c),
triglycerides (TG);
homeostatic model assessment of IR (HOMA-IR);
leptin;
inflammatory cytokines tumor necrosis factor alpha (TNF-α)
IL-6.
control	1	A
probiotics	2	B
prebiotics	3	C
synbiotics	4	D
antibiotics	5	E
postbiotics	6	F
antibiotics+x	7	G
ALT	BA;DA;EA
AST	BA;DA
GGT	DA
CAP	DA;DB
