# Supplementary material for: The efficacy of gut microbiota-regulating drugs on metabolic dysfunction-associated steatotic liver disease: a systematic review and network meta-analysis
Source: PeerJ. 2026 Apr 20;14:e21166. doi: 10.7717/peerj.21166 (PMC13105187; doi:10.7717/peerj.21166)
Supplement: Supplemental Information 5 [file peerj-14-21166-s005.java]

1.
network setup mean sd n, study(id) trt(t)format(augment)
network setup mean sd n, study(id) trt(t)format(augment) smd
2.
network map
3.
network meta i
4.
network meta c
network sidesplit all, tau
5.SUCRA (min/max)
network rank min, all zero reps(5000) gen(prob)
6.SUCRA ranking
sucra prob*, lab (A B C D E G)
7.
netleague, lab (A B C D E G) sort (E C G D B A) export ("D:\network.xlsx")
8.
intervalplot, null(0) lab(A B C D E G)
9.
network convert pairs
netfunnel _y _stderr _t1 _t2, random bycomp add(lfit _stderr _ES_CEN) noalpha
10.
ifplot _y _stderr _t1 _t2 id, tau2(loop)
11.
netweight _y _stderr _t1 _t2
